# Supplementary material for: A Universal Study on the Effect Thermal Imidization Has on the Physico-Chemical, Mechanical, Thermal and Electrical Properties of Polyimide for Integrated Electronics Applications
Source: Polymers (Basel). 2022 Apr 22;14(9):1713. doi: 10.3390/polym14091713 (PMC9101791; doi:10.3390/polym14091713)
Supplement: Supplementary file 1 [file polymers-14-01713-s001.zip]

Archive with 1 entries (1 files):
- polymers-1608306-supplementary.pdf
